# Supplementary material for: Effects of Environmental Heat Load on Endocannabinoid System Components in Adipose Tissue of High Yielding Dairy Cows
Source: Animals (Basel). 2022 Mar 21;12(6):795. doi: 10.3390/ani12060795 (PMC8944798; doi:10.3390/ani12060795)
Supplement: Supplementary file 1 [file animals-12-00795-s001.zip]

Archive with 1 entries (1 files):
- animals-1616207-supplementary.pdf
